# Supplementary material for: Genetic meta-analysis of twin birth weight shows high genetic correlation with singleton birth weight
Source: Hum Mol Genet. 2021 May 6;30(19):1894–905. doi: 10.1093/hmg/ddab121 (PMC8444448; doi:10.1093/hmg/ddab121)
Supplement: Supplemental_Tables_Beck_ddab121 [file supplemental_tables_beck_ddab121.xlsx]

## Sheet: Supplementary_Table_1
Supplementary Table 1- Summary statistics of the 150 overlapping SNPs between the genome-wide significant loci identified by Warrington et al., 2019 (https://pubmed.ncbi.nlm.nih.gov/31043758/) for own birth weight and the current study. Those highlighted in yellow indicate SNPs with opposing effects between the two studies following alignment of effect alleles.
				Summary statistics from Warrington et al., 2019: GWAMA of own birth weight. Shown are the genome-wide significant SNPs (P<6.6x10-9)											Summary statistics from the current study: GWAMA results of twin birth weight
SNP	Chromosome	Position (hg19)	Band	Signal Name (fet_nearest/mat_nearest/additional)a	Signal Numberb	Effect Allele	Other Allele	EAFc	Beta	Sec	P-value	Sample size	LD score regression adjusted P-value	Heterogeneity P-value	Allele1d	Allele2e	Freq1f	FreqSEf	Effectg	StdErrg	Meta-analysis P-value	totalN	AdjEffecth	HetPVali
rs12401656	1	43456767	1p34.2	FLJ32224/SLC2A1	2	G	A	0.865	0.025	0.004	3.4e-11	292712	1.7e-10	0.255	A	G	0.1245	0.0129	-0.0116	0.0088	0.1879	42212	0.0116	0.3805
rs80278614	1	119412317	1p12	TBX15	3	A	G	0.054	0.04	0.006	6.5e-12	292074	3.7e-11	0.676	A	G	0.0607	0.0135	0.0053	0.0127	0.6778	41367	0.0053	0.1083
rs905938	1	154991389	1q21.3	DCST2/KCNN3	4	C	T	0.262	0.026	0.003	2.8e-19	298135	5.4e-18	0.149	T	C	0.7374	0.0098	-0.0199	0.0069	0.004259	40780	0.0199	0.3715
rs670523	1	155878732	1q22	RIT1/LMNA	5	G	A	0.669	0.019	0.003	7.6e-12	291451	4.3e-11	0.075	A	G	0.3442	0.0124	-0.0195	0.0069	0.004477	35261	0.0195	0.2806
rs72480273	1	161644871	1q23.3	FCGR2B/FCGR2C/HSPA6	6	C	A	0.182	0.023	0.003	4e-11	291667	2e-10	0.319	A	C	0.8338	0.0193	0.0127	0.0087	0.1478	39280	-0.0127	0.323
rs10913200	1	176521655	1q25.2	PAPPA2	7	G	A	0.972	0.051	0.008	2e-10	287089	9.1e-10	0.2	A	G	0.0251	0.0044	-0.0396	0.0234	0.09092	38723	0.0396	0.1875
rs61830764	1	212289976	1q32.3	DTL	8	A	G	0.377	0.017	0.003	1.1e-09	291445	4.5e-09	0.004	A	G	0.3875	0.0096	0.0139	0.0061	0.02285	41646	0.0139	0.6545
rs3806315	1	214724668	1q41	PTPN14	9	A	G	0.591	0.018	0.003	2.8e-11	289070	1.4e-10	0.439	A	G	0.5919	0.0112	0.0101	0.0061	0.09586	42212	0.0101	0.2742
rs708122	1	228216997	1q42.13	WNT3A	10	C	A	0.681	0.017	0.003	2.5e-09	292718	9.2e-09	0.543	A	C	0.3208	0.0061	-0.0098	0.0062	0.1171	42212	0.0098	0.593
rs10495563	2	9662210	2p25.1	ADAM17	11	A	G	0.664	0.022	0.003	2.1e-16	298133	2.5e-15	0.253	A	G	0.6508	0.0234	0.0188	0.0061	0.001967	42212	0.0188	0.1907
rs11893688	2	9695282	2p25.1	ADAM17	11	T	C	0.661	0.022	0.003	1.3e-15	292716	1.4e-14	0.452	T	C	0.6432	0.0242	0.0186	0.0063	0.003171	42212	0.0186	0.1468
rs2551347	2	23912401	2p24.1	KLHL29	12	T	C	0.749	0.024	0.003	1.9e-16	292714	2.3e-15	0.621	T	C	0.7578	0.018	0.0074	0.0069	0.2815	42212	0.0074	0.1905
rs754868	2	43185532	2p21	HAAO	14	G	A	0.419	0.016	0.003	6.7e-10	298139	2.8e-09	0.998	A	G	0.5716	0.0059	-0.0033	0.0058	0.5731	42212	0.0033	0.1542
rs17034876	2	46484310	2p21	EPAS1	16	T	C	0.7	0.042	0.003	3.1e-47	287749	6.6e-44	0.044	T	C	0.7013	0.0159	0.0161	0.0069	0.0198	40780	0.0161	0.912
rs4953353	2	46567276	2p21	EPAS1	17	G	T	0.632	0.018	0.003	3.5e-11	292721	1.8e-10	0.33	T	G	0.3705	0.0141	-0.0073	0.0064	0.2536	40780	0.0073	0.8827
rs2280235	2	191843830	2q32.2	STAT1	21	G	A	0.259	0.018	0.003	6.9e-10	292718	2.9e-09	0.979	A	G	0.7502	0.0117	-0.022	0.0069	0.001452	42212	0.022	0.4564
rs10181515	2	227019461	2q36.3	LOC646736/COL4A4/IRS1	22	T	C	0.225	0.021	0.003	2.1e-12	298138	1.3e-11	0.742	T	C	0.233	0.0076	0.0097	0.0069	0.1639	42212	0.0097	0.3316
rs2168443	3	46947087	3p21.31	PTH1R	24	T	A	0.379	0.017	0.003	3.9e-10	292713	1.7e-09	0.617	A	T	0.6307	0.0146	0.0015	0.0061	0.8105	42212	-0.0015	0.566
rs11708067	3	123065778	3q21.1	ADCY5	25	G	A	0.238	0.041	0.003	1.6e-42	298128	1.6e-39	0.029	A	G	0.7676	0.0176	-0.0237	0.0068	0.0005198	42212	0.0237	0.002629
rs9851257	3	123125711	3q21.1	ADCY5	26	T	A	0.733	0.02	0.003	2.4e-12	298130	1.5e-11	0.249	A	T	0.2655	0.0135	-0.0179	0.0066	0.006922	42212	0.0179	0.7552
rs2306700	3	142123841	3q23	XRN1	28	T	C	0.136	0.023	0.004	1.8e-09	290416	7e-09	0.644	T	C	0.1424	0.0061	0.021	0.0084	0.01267	42212	0.021	0.3651
rs10935733	3	148622968	3q24	CPA3/AGTR1	29	T	C	0.399	0.019	0.003	2.3e-13	292713	1.7e-12	0.848	T	C	0.3983	0.0117	0.0132	0.006	0.02699	42212	0.0132	0.2502
rs1482852	3	156798294	3q25.31	LOC339894/CCNL1	31	A	G	0.599	0.05	0.003	1.6e-82	298130	1.4e-76	0.007	A	G	0.5859	0.0182	0.0293	0.0061	1.737e-06	40780	0.0293	0.363
rs11711420	3	183349010	3q27.1	KLHL24	32	T	G	0.747	0.019	0.003	3.2e-10	292710	1.4e-09	0.983	T	G	0.7583	0.0111	0.0134	0.007	0.05478	42212	0.0134	0.8188
rs4144829	4	17903654	4p15.31	LCORL/DCAF16	33	C	T	0.267	0.036	0.003	4.3e-34	292713	1e-31	0.407	T	C	0.723	0.0133	-0.0296	0.0066	7.437e-06	42212	0.0296	0.6675
rs2174633	4	17917781	4p15.31	LCORL/DCAF16	33	A	C	0.27	0.035	0.003	7.1e-33	292712	1.3e-30	0.324	A	C	0.28	0.0132	0.0293	0.0065	7.427e-06	42212	0.0293	0.7244
rs6533183	4	106133184	4q24	TET2	34	C	T	0.352	0.022	0.003	6.8e-16	292715	7.5e-15	0.947	T	C	0.6372	0.0171	-0.0113	0.006	0.0606	42212	0.0113	0.5824
rs116807401	4	135121721	4q28.3	PABPC4L	35	C	T	0.018	0.077	0.01	2.2e-13	265314	1.6e-12	0.949	T	C	0.9811	0.0035	-0.0623	0.0233	0.007508	38723	0.0623	0.3317
rs6845999	4	145565826	4q31.21	LOC646576/HHIP	36	T	C	0.431	0.026	0.003	1.5e-24	298140	6.9e-23	0.168	T	C	0.4372	0.0089	0.0104	0.0059	0.0775	42212	0.0104	0.3263
rs2131354	4	145599908	4q31.21	LOC646576/HHIP	36	A	G	0.527	0.026	0.003	3.5e-24	292719	1.5e-22	0.438	A	G	0.5319	0.0085	0.0122	0.0059	0.03751	42212	0.0122	0.5018
rs1818782	5	39424628	5p13.1	DAB2	38	C	A	0.637	0.016	0.003	4.2e-09	313072	1.5e-08	0.714	A	C	0.344	0.0111	-0.0061	0.0062	0.3298	42212	0.0061	0.09383
rs351930	5	52003397	5q11.2	PELO	39	T	A	0.801	0.019	0.003	2.9e-09	292714	1.1e-08	0.674	A	T	0.2017	0.0107	-0.0015	0.0073	0.8411	42212	0.0015	0.7152
rs854037	5	57091783	5q11.2	ACTBL2	40	A	G	0.814	0.027	0.003	9.4e-16	292718	1e-14	0.032	A	G	0.8074	0.011	0.006	0.0075	0.4204	42212	0.006	0.8522
rs28365970	5	67585723	5q13.1	PIK3R1	41	C	A	0.741	0.02	0.003	1.7e-11	292712	8.9e-11	0.682	A	C	0.2607	0.0081	-0.0049	0.0067	0.4644	42212	0.0049	0.5081
rs6871635	5	133830395	5q31.1	PHF15	42	G	A	0.566	0.016	0.003	3e-09	292716	1.1e-08	0.554	A	G	0.4232	0.0202	-0.0028	0.006	0.6477	41646	0.0028	0.2942
rs1981627	5	133838180	5q31.1	PHF15	42	G	A	0.585	0.017	0.003	8.4e-11	292716	4e-10	0.599	A	G	0.4011	0.021	-0.0029	0.006	0.6311	42212	0.0029	0.4521
rs2946179	5	157886627	5q33.3	EBF1	43	C	T	0.734	0.02	0.003	1.1e-11	298129	6.3e-11	0.901	T	C	0.2573	0.0108	0.0055	0.0067	0.4098	42212	-0.0055	0.7596
rs35261542	6	20675792	6p22.3	CDKAL1	46	C	A	0.733	0.041	0.003	2.8e-45	298124	4.2e-42	0.074	A	C	0.2708	0.0152	-0.0171	0.0065	0.008888	42212	0.0171	0.0217
rs9379832	6	26186200	6p22.2	HIST1H2BE/HIST1H2BH	47	A	G	0.73	0.022	0.003	1.1e-13	291448	8.2e-13	0.156	A	G	0.6843	0.0353	0.0044	0.0065	0.5007	42212	0.0044	0.4044
rs9366778	6	31269173	6p21.33	HLA-C	48	G	A	0.627	0.018	0.003	2.9e-11	282578	1.5e-10	0.744	A	G	0.4137	0.0335	-0.0121	0.0062	0.05298	35997	0.0121	0.103
rs9267812	6	32128394	6p21.32	PPT2	50	T	C	0.133	0.023	0.004	3.1e-09	280156	1.2e-08	0.13	T	C	0.1281	0.0116	0.0091	0.0089	0.3106	42212	0.0091	0.07448
rs1547669	6	33775641	6p21.31	MLN	51	G	A	0.497	0.018	0.003	6.2e-12	289000	3.6e-11	0.908	A	G	0.5097	0.0138	-0.0118	0.0058	0.04183	42212	0.0118	0.3461
rs75104038	6	34190104	6p21.31	HMGA1	52	A	G	0.06	0.045	0.006	4.3e-16	289515	4.9e-15	0.228	A	G	0.0566	0.0038	0.0236	0.0133	0.07581	40155	0.0236	0.2913
rs75034466	6	34199815	6p21.31	HMGA1	52	T	C	0.046	0.046	0.006	1.8e-13	289010	1.3e-12	0.532	T	C	0.0423	0.0027	0.0259	0.0152	0.08885	38723	0.0259	0.4599
rs6911621	6	35529025	6p21.31	FKBP5/MAPK13/TEAD3	53	T	C	0.344	0.018	0.003	1.6e-11	292722	8.8e-11	0.749	T	C	0.3614	0.0208	0.0123	0.0061	0.04317	42212	0.0123	0.1844
rs9348981	6	35687249	6p21.31	FKBP5/MAPK13/TEAD3	53	T	G	0.71	0.021	0.003	2.2e-13	292710	1.6e-12	0.905	T	G	0.718	0.0127	0.0118	0.0066	0.07107	42212	0.0118	0.8254
rs7744700	6	53349401	6p12.1	GCLC	54	T	A	0.711	0.02	0.003	1.6e-11	291448	8.8e-11	0.128	A	T	0.2986	0.0079	-0.0185	0.0068	0.006776	40780	0.0185	0.4149
rs76094073	6	109288036	6q21	ARMC2/SESN1	55	G	C	0.121	0.027	0.004	1.6e-11	292719	8.8e-11	0.235	C	G	0.8793	0.0076	-0.0155	0.0088	0.0784	42212	0.0155	0.551
rs6925689	6	126865884	6q22.32	CENPW	56	T	C	0.494	0.015	0.003	6.4e-09	292716	2.3e-08	0.322	T	C	0.4927	0.0094	0.0128	0.0058	0.02721	42212	0.0128	0.9354
rs6569647	6	130337266	6q23.1	L3MBTL3	57	T	C	0.802	0.02	0.003	6.3e-10	292720	2.6e-09	0.715	T	C	0.8029	0.0072	0.0077	0.0074	0.2981	42212	0.0077	0.7147
rs1415701	6	130345835	6q23.1	L3MBTL3	57	G	A	0.736	0.018	0.003	1.4e-09	298129	5.3e-09	0.138	A	G	0.2625	0.0091	-0.0074	0.007	0.2862	40780	0.0074	0.5545
rs6930558	6	141878920	6q24.1	NMBR	58	T	G	0.747	0.022	0.003	3.4e-13	292714	2.5e-12	0.744	T	G	0.7476	0.0041	0.019	0.0067	0.004635	42212	0.019	0.1557
rs962554	6	142734204	6q24.1	GPR126	59	T	C	0.715	0.017	0.003	3.8e-09	292717	1.4e-08	0.679	T	C	0.7173	0.009	-0.006	0.0064	0.3532	42212	-0.006	0.4938
rs10872678	6	152039964	6q25.1	ESR1	60	T	C	0.724	0.032	0.003	9.8e-29	298136	9.1e-27	0.022	T	C	0.7125	0.0191	0.0188	0.0064	0.003357	41646	0.0188	0.7059
rs7772579	6	152042502	6q25.1	ESR1	60	A	C	0.721	0.031	0.003	6.4e-28	292718	5.3e-26	0.049	A	C	0.7108	0.0187	0.0188	0.0064	0.003207	41646	0.0188	0.7609
rs2934844	6	166142456	6q27	PDE10A	61	T	A	0.672	0.021	0.003	1.8e-13	292253	1.3e-12	0.363	A	T	0.3151	0.0113	0.008	0.0066	0.2256	40780	-0.008	0.7102
rs4719648	7	2756832	7p22.3	AMZ1/GNA12	62	C	T	0.577	0.019	0.003	2.6e-13	292711	1.9e-12	0.75	T	C	0.4212	0.0149	-0.0047	0.0059	0.4291	42212	0.0047	0.1451
rs59084784	7	22739562	7p15.3	IL6	63	A	C	0.323	0.017	0.003	2.4e-09	292716	9.1e-09	0.878	A	C	0.3138	0.0202	0.0016	0.0063	0.7938	42212	0.0016	0.4198
rs34776209	7	23513093	7p15.3	IGF2BP3	65	C	T	0.755	0.023	0.003	8.5e-15	292718	7.9e-14	0.419	T	C	0.2326	0.012	-0.0022	0.0069	0.7492	42212	0.0022	0.658
rs11983722	7	46298647	7p12.3	IGFBP3	70	A	T	0.938	0.032	0.005	3.1e-09	290622	1.2e-08	0.653	A	T	0.9375	0.0073	0.0135	0.0126	0.2835	40155	0.0135	0.1959
rs10265057	7	47275737	7p12.3	TNS3	71	G	A	0.092	0.027	0.004	1.3e-09	292446	5.1e-09	0.143	A	G	0.913	0.0047	-0.0076	0.0105	0.4712	41380	0.0076	0.8432
rs2237467	7	50733316	7p12.1	GRB10	72	A	G	0.221	0.018	0.003	5.3e-09	292710	1.9e-08	0.762	A	G	0.2336	0.015	0.0138	0.0069	0.04624	42212	0.0138	0.8739
rs112139215	7	73034559	7q11.23	MLXIPL	73	A	C	0.068	0.047	0.005	2.8e-20	295398	6.5e-19	0.144	A	C	0.0697	0.0044	0.0295	0.0132	0.02589	33204	0.0295	0.1779
rs2282978	7	92264410	7q21.2	CDK6	74	C	T	0.326	0.018	0.003	1.7e-11	298140	9e-11	0.498	T	C	0.6687	0.0107	-0.0094	0.0062	0.1271	42212	0.0094	0.4995
rs13231367	7	127509070	7q32.1	SND1	76	G	A	0.714	0.017	0.003	4.4e-09	292714	1.6e-08	0.339	A	G	0.2711	0.0156	-0.0166	0.0064	0.009717	42212	0.0166	0.08128
rs6467157	7	127660763	7q32.1	SND1	76	T	C	0.713	0.02	0.003	1.5e-11	292717	8e-11	0.426	T	C	0.7326	0.0213	0.0186	0.0066	0.004808	42212	0.0186	0.4907
rs62496903	8	6446938	8p23.1	MCPH1	78	T	C	0.083	0.033	0.005	6.7e-12	290687	3.9e-11	0.861	T	C	0.065	0.0111	0.0093	0.0138	0.5005	38723	0.0093	0.6399
rs732563	8	23345526	8p21.2	ENTPD4/NKX3-1	79	C	T	0.504	0.017	0.003	1.3e-11	292723	7.1e-11	0.288	T	C	0.4944	0.0159	-0.0087	0.0059	0.1401	42212	0.0087	0.05899
rs34036147	8	38366249	8p11.22	C8orf86/FGFR1	81	T	C	0.688	0.018	0.003	8.4e-11	292711	4e-10	0.239	T	C	0.6797	0.0095	0.0137	0.0064	0.03155	40780	0.0137	0.07201
rs13266210	8	41533514	8p11.21	ANK1	82	A	G	0.786	0.027	0.003	1.5e-17	292718	2.3e-16	0.617	A	G	0.7994	0.0163	-0.0002	0.0073	0.9808	42212	-0.0002	0.7407
rs72656010	8	57122215	8q12.1	PLAG1	83	T	C	0.868	0.028	0.004	1.4e-13	292713	1e-12	0.006	T	C	0.8703	0.0049	0.007	0.0089	0.4297	42212	0.007	0.74
rs7819593	8	106115172	8q22.3	ZFPM2	85	C	T	0.243	0.022	0.003	6.2e-13	292718	4.3e-12	0.427	T	C	0.7397	0.0373	-0.0082	0.0068	0.226	42212	0.0082	0.7987
rs10283100	8	120596023	8q24.12	ENPP2	86	G	A	0.946	0.042	0.006	7e-13	291951	4.7e-12	0.704	A	G	0.0538	0.0042	0.0002	0.0141	0.9861	39948	-0.0002	0.6389
rs13271368	8	126506140	8q24.13	TRIB1	87	C	T	0.761	0.02	0.003	2.3e-11	296867	1.2e-10	0.256	T	C	0.2421	0.0136	-0.0125	0.0068	0.06603	42212	0.0125	0.7174
rs13257363	8	142252580	8q24.3	SLC45A4	88	G	A	0.591	0.018	0.003	2e-11	292711	1.1e-10	0.278	A	G	0.4097	0.0091	-0.0164	0.006	0.006217	42212	0.0164	0.8867
rs7854962	9	96900505	9q22.32	PTPDC1	90	C	G	0.785	0.022	0.003	1e-11	292711	5.7e-11	0.808	C	G	0.7947	0.0114	0.0121	0.0075	0.1051	41646	0.0121	0.8577
rs28457693	9	98217348	9q22.32	PTCH1/FANCC	91	G	A	0.109	0.044	0.004	9.9e-26	288037	5.7e-24	0.431	A	G	0.8712	0.017	-0.0213	0.0093	0.02145	42212	0.0213	0.1364
rs1411424	9	113892963	9q31.3	LPAR1	92	A	G	0.523	0.02	0.003	1.5e-14	292717	1.4e-13	0.213	A	G	0.5205	0.0081	0.0107	0.0058	0.06509	42212	0.0107	0.8088
rs2418135	9	113901309	9q31.3	LPAR1	92	A	G	0.522	0.02	0.003	1.5e-14	292715	1.4e-13	0.229	A	G	0.5192	0.0073	0.0117	0.0058	0.04402	42212	0.0117	0.7831
rs1323438	9	119115531	9q33.1	PAPPA	94	C	T	0.718	0.019	0.003	5.6e-11	292712	2.8e-10	0.567	T	C	0.2892	0.0133	-0.0185	0.0065	0.004387	42212	0.0185	0.583
rs3933326	9	123633948	9q33.2	PHF19	95	G	A	0.676	0.021	0.003	2.3e-14	292715	2e-13	0.416	A	G	0.3401	0.0208	-0.0014	0.0062	0.8148	42212	0.0014	0.9397
rs10985827	9	125701608	9q33.2	RABGAP1/GPR21	96	G	T	0.141	0.03	0.004	6.1e-16	292715	6.8e-15	0.739	T	G	0.8471	0.0088	-0.0208	0.0086	0.01522	42212	0.0208	0.5464
rs4350272	10	25056118	10p12.1	ARHGAP21	98	A	G	0.269	0.017	0.003	3.6e-09	298133	1.3e-08	0.021	A	G	0.2621	0.0167	0.0139	0.0068	0.03989	41646	0.0139	0.8502
rs5030938	10	70975916	10q22.1	HKDC1/HK1	99	T	C	0.686	0.024	0.003	1.2e-17	292718	1.8e-16	0.918	T	C	0.702	0.0234	0.0121	0.0064	0.05681	42212	0.0121	0.459
rs9645500	10	70986723	10q22.1	HKDC1/HK1	99	G	T	0.694	0.024	0.003	1.8e-18	298136	3e-17	0.943	T	G	0.2911	0.0231	-0.01	0.0065	0.1245	42212	0.01	0.4566
rs1112718	10	94479107	10q23.33	HHEX/IDE	100	G	A	0.404	0.026	0.003	3.8e-23	298134	1.4e-21	0.4	A	G	0.5955	0.0118	-0.0205	0.0059	0.0005016	42212	0.0205	0.01178
rs3740360	10	96025491	10q23.33	PLCE1	102	C	A	0.109	0.026	0.004	4e-10	292719	1.7e-09	0.902	A	C	0.9	0.0113	0.0068	0.0099	0.4914	41659	-0.0068	0.3157
rs2274224	10	96039597	10q23.33	PLCE1	103	C	G	0.434	0.021	0.003	9.8e-17	298132	1.3e-15	0.376	C	G	0.4146	0.0195	-0.0007	0.0059	0.9019	42212	-0.0007	0.9764
rs10883846	10	104958244	10q24.33	NT5C2/CYP17A1	105	C	T	0.615	0.017	0.003	1.3e-10	298138	6e-10	0.184	T	C	0.3741	0.0225	0.0009	0.006	0.8871	42212	-0.0009	0.1791
rs7076938	10	115789375	10q25.3	ADRB1	107	T	C	0.735	0.032	0.003	2.1e-28	298136	1.9e-26	0.005	T	C	0.7349	0.0073	0.023	0.0066	0.0005276	42212	0.023	0.2864
rs1801253	10	115805056	10q25.3	ADRB1	107	C	G	0.727	0.031	0.003	1.4e-25	297700	7.6e-24	0.117	C	G	0.7362	0.0086	0.0236	0.0067	0.0004468	42212	0.0236	0.3227
rs71486610	10	124134803	10q26.13	PLEKHA1	108	C	G	0.477	0.02	0.003	3.2e-15	292714	3.2e-14	0.517	C	G	0.4898	0.0289	0.0123	0.0058	0.03337	42212	0.0123	0.01124
rs11042596	11	2118860	11p15.5	INS-IGF2	109	T	G	0.336	0.027	0.003	4.3e-22	292715	1.3e-20	0.944	T	G	0.331	0.0101	0.0165	0.0065	0.01097	40780	0.0165	0.3428
rs234864	11	2857297	11p15.4	KCNQ1	110	A	G	0.547	0.016	0.003	1.7e-09	296865	6.4e-09	0.837	A	G	0.5441	0.0211	0.0062	0.0059	0.2952	42212	0.0062	0.3422
rs4444073	11	10331664	11p15.4	ADM	112	A	C	0.52	0.02	0.003	2.7e-15	298137	2.7e-14	0.708	A	C	0.5296	0.0122	-0.0004	0.0059	0.9474	42212	-0.0004	0.377
rs5030317	11	32410337	11p13	WT1	113	C	G	0.733	0.017	0.003	2.7e-09	292715	1e-08	0.339	C	G	0.7386	0.0125	-0.0027	0.0066	0.6809	42212	-0.0027	0.3249
rs667515	11	69449076	11q13.3	CCND1	116	G	C	0.618	0.018	0.003	9.3e-12	292266	5.2e-11	0.287	C	G	0.3705	0.0123	-0.0044	0.0061	0.477	41646	0.0044	0.4453
rs61885091	11	69791952	11q13.3	ANO1/FGF4	117	A	G	0.169	0.023	0.004	4.8e-10	277677	2e-09	0.718	A	G	0.1562	0.0305	0.0055	0.0097	0.5676	40227	0.0055	0.5875
rs10830963*	11	92708710	11q14.3	MTNR1B	118	G	C	0.277	0.019	0.003	2.8e-11	298126	1.4e-10	0.045	C	G	0.723	0.0145	-0.0165	0.007	0.01775	40780	0.0165	0.427
rs76895963	12	4384844	12p13.32	CCND2	120	G	T	0.021	0.076	0.01	2.5e-13	278956	1.8e-12	0.719	T	G	0.982	0.0035	-0.0291	0.0278	0.2948	38723	0.0291	0.7545
rs11055030	12	12878349	12p13.1	APOLD1	121	G	C	0.718	0.02	0.003	3.9e-12	292715	2.3e-11	0.113	C	G	0.2718	0.0147	-0.006	0.0066	0.359	42212	0.006	0.9092
rs2306547	12	26877885	12p11.23	ITPR2	122	C	T	0.534	0.019	0.003	4.4e-13	292721	3e-12	0.874	T	C	0.4663	0.0089	-0.0248	0.0058	2.035e-05	42212	0.0248	0.678
rs6582623	12	46613394	12q13.11	SLC38A1	124	C	T	0.869	0.024	0.004	1.1e-09	292715	4.3e-09	0.75	T	C	0.129	0.0117	-0.026	0.009	0.003815	41659	0.026	0.4713
rs8756	12	66359752	12q14.3	HMGA2	126	C	A	0.487	0.041	0.003	2.4e-59	298139	3.9e-55	0.077	A	C	0.4949	0.0179	-0.0248	0.0058	1.656e-05	42212	0.0248	0.09682
rs7968682	12	66371880	12q14.3	HMGA2	126	G	T	0.486	0.042	0.003	4.2e-60	298092	7.8e-56	0.083	T	G	0.4956	0.0194	-0.0246	0.0058	2.026e-05	42212	0.0246	0.112
rs1480470	12	66412130	12q14.3	HMGA2	127	G	A	0.631	0.024	0.003	1.4e-19	292712	2.8e-18	0.712	A	G	0.3705	0.0094	-0.0208	0.0061	0.0007226	42212	0.0208	0.1547
rs2647873	12	103081192	12q23.2	LINC00485/IGF1	129	A	G	0.52	0.018	0.003	2.9e-12	292715	1.8e-11	0.228	A	G	0.5115	0.0165	0.0159	0.0059	0.007086	42212	0.0159	0.5116
rs3184504	12	111884608	12q24.12	SH2B3	131	C	T	0.521	0.023	0.003	2.6e-19	296867	5e-18	0.011	T	C	0.466	0.0158	-0.0161	0.0058	0.005808	42212	0.0161	0.6028
rs9549046	13	40647206	13q14.11	LINC00332	132	A	G	0.118	0.029	0.004	8e-13	291448	5.3e-12	0.584	A	G	0.1286	0.0188	0.01	0.0089	0.2645	42212	0.01	0.9669
rs34217484	13	48854550	13q14.2	LINC00441/RB1	133	A	T	0.264	0.019	0.003	6.8e-11	287438	3.3e-10	0.477	A	T	0.2759	0.0123	0.0069	0.0066	0.2931	42212	0.0069	0.5238
rs9318511	13	78601413	13q22.3	LINC00446	134	C	A	0.873	0.027	0.004	6e-12	292266	3.5e-11	0.058	A	C	0.1142	0.0091	-0.0103	0.0092	0.2632	42212	0.0103	0.002236
rs6575803	14	101257755	14q32.2	MIR2392/DLK1	136	C	T	0.895	0.032	0.004	1.3e-12	284076	8.4e-12	0.317	T	C	0.1031	0.0111	-0.0318	0.0103	0.00198	39948	0.0318	0.8334
rs75844534	15	38667117	15q14	SPRED1	137	A	C	0.124	0.026	0.004	4.9e-11	292715	2.4e-10	0.649	A	C	0.1178	0.0084	0.001	0.0094	0.9123	41646	0.001	0.1405
rs339969	15	60883281	15q22.2	RORA	139	A	C	0.619	0.017	0.003	2.2e-10	292719	9.8e-10	0.689	A	C	0.6278	0.0195	0.016	0.006	0.007721	42212	0.016	0.5874
rs7183988	15	91428589	15q26.1	FES/FURIN	143	G	T	0.529	0.018	0.003	1.7e-12	294939	1.1e-11	0.676	T	G	0.4659	0.0131	-0.0181	0.0059	0.002199	42212	0.0181	0.9017
rs4932373	15	91429287	15q26.1	FES/FURIN	143	A	C	0.68	0.02	0.003	3e-13	295749	2.2e-12	0.851	A	C	0.6809	0.0151	0.0223	0.0064	0.0004698	42212	0.0223	0.7967
rs55958435	15	96852638	15q26.2	NR2F2	144	A	G	0.748	0.025	0.003	1.6e-16	292710	1.9e-15	0.693	A	G	0.7342	0.0197	0.0136	0.0068	0.04625	42212	0.0136	0.6375
rs7402983	15	99193276	15q26.3	IGF1R	145	A	C	0.405	0.024	0.003	2.6e-19	292717	5.2e-18	0.986	A	C	0.4101	0.015	0.0042	0.0062	0.5022	40780	0.0042	0.09049
rs2045457	16	20046115	16p12.3	GPR139/GPRC5B	147	G	A	0.311	0.016	0.003	6.3e-09	292716	2.2e-08	0.051	A	G	0.6692	0.021	-0.0164	0.0063	0.009368	42212	0.0164	0.9936
rs40434	16	55699525	16q12.2	SLC6A2	148	G	A	0.391	0.017	0.003	3e-10	292714	1.3e-09	0.798	A	G	0.5855	0.0251	-0.0085	0.0059	0.1531	42212	0.0085	0.6969
rs222857	17	7164563	17p13.1	CLDN7/SLC2A4	151	T	C	0.575	0.026	0.003	1.1e-24	298132	5.1e-23	0.131	T	C	0.5811	0.0125	0.0203	0.006	0.0006773	42212	0.0203	0.2358
rs2428362‚Ä†	17	7180274	17p13.1	CLDN7/SLC2A4	151	T	C	0.576	0.025	0.003	1.8e-22	292709	6.4e-21	0.152	T	C	0.5846	0.0126	0.0194	0.0063	0.002066	35997	0.0194	0.6122
rs4511593	17	7455536	17p13.1	TNFSF12-TNFSF13	152	T	C	0.65	0.017	0.003	1.1e-10	292717	5.1e-10	0.847	T	C	0.6547	0.0086	0.0115	0.0061	0.05824	42212	0.0115	0.2133
rs78378222	17	7571752	17p13.1	TP53	153	G	T	0.013	0.079	0.012	1.8e-11	287415	9.8e-11	0.095	T	G	0.9836	0.0031	-0.0702	0.0254	0.005718	38723	0.0702	0.8742
rs9909342	17	25652275	17q11.1	WSB1	154	A	G	0.381	0.018	0.003	2.2e-11	292713	1.1e-10	0.334	A	G	0.3835	0.0172	0.015	0.006	0.01281	42212	0.015	0.4503
rs7223535	17	29211667	17q11.2	ATAD5	155	G	A	0.732	0.021	0.003	2.1e-13	292715	1.6e-12	0.984	A	G	0.2584	0.0104	-0.0098	0.0066	0.1391	42212	0.0098	0.1548
rs11867479	17	68090207	17q24.3	KCNJ16	156	T	C	0.353	0.017	0.003	1.1e-10	298138	5.1e-10	0.2	T	C	0.351	0.0146	0.0137	0.006	0.02358	42212	0.0137	0.5333
rs10221267	17	68464662	17q24.3	KCNJ2	157	T	C	0.512	0.017	0.003	6.5e-11	296641	3.2e-10	0.314	T	C	0.4883	0.0388	0.0049	0.0059	0.4015	42212	0.0049	0.9113
rs11082304	18	20720973	18q11.2	CABLES1	160	T	G	0.508	0.016	0.003	4.2e-10	296792	1.8e-09	0.035	T	G	0.5042	0.0173	0.0104	0.0058	0.07352	42212	0.0104	0.3975
rs2779165	19	4915447	19p13.3	UHRF1	161	G	C	0.184	0.022	0.003	7.6e-11	291447	3.7e-10	0.34	C	G	0.8318	0.0084	-0.0167	0.0082	0.04272	40780	0.0167	0.8018
rs8106042	19	7161849	19p13.2	INSR	162	G	C	0.281	0.02	0.003	2.2e-12	291451	1.4e-11	0.691	C	G	0.721	0.0148	-0.0163	0.007	0.02011	40780	0.0163	0.9251
rs41355649	19	33790556	19q13.11	CEBPA	164	G	A	0.934	0.034	0.005	1.2e-10	291155	5.5e-10	0.911	A	G	0.0585	0.01	0.001	0.0133	0.9411	38723	-0.001	0.01458
rs1129156	19	40719076	19q13.2	MAP3K10/AKT2	165	T	C	0.268	0.017	0.003	2.5e-09	292719	9.5e-09	0.188	T	C	0.2714	0.0092	0.0036	0.0067	0.5911	42212	0.0036	0.4687
rs516246	19	49206172	19q13.33	FUT2	167	C	T	0.506	0.018	0.003	9.3e-12	295749	5.2e-11	0.285	T	C	0.4691	0.0321	-0.0156	0.0059	0.007668	42212	0.0156	0.8071
rs255773	19	54723546	19q13.42	LILRB3/RPS9	168	C	T	0.536	0.018	0.003	1.3e-11	288702	7.3e-11	0.945	T	C	0.4467	0.0305	-0.0245	0.0066	0.000223	40780	0.0245	0.4291
rs147110934	19	55993436	19q13.42	ZNF628	169	G	T	0.975	0.052	0.009	1.6e-09	276061	6.3e-09	0.299	T	G	0.0184	0.004	-0.0598	0.0247	0.01545	31772	0.0598	0.3105
rs6040076	20	10658882	20p12.2	JAG1	172	C	G	0.5	0.019	0.003	4.4e-13	292711	3e-12	0.407	C	G	0.5094	0.0173	0.0076	0.0062	0.2225	40780	0.0076	0.7974
rs6033062	20	11207419	20p12.2	LOC339593	173	A	T	0.46	0.016	0.003	5.2e-10	292717	2.2e-09	0.859	A	T	0.4541	0.0107	0.0072	0.0059	0.2206	42212	0.0072	0.1537
rs1203876	20	22540915	20p11.21	LINC00261/FOXA2	174	C	A	0.046	0.038	0.006	9.4e-10	291539	3.8e-09	0.843	A	C	0.95	0.008	-0.0175	0.0149	0.2414	38723	0.0175	0.8145
rs11698914	20	31327144	20q11.21	COMMD7	175	C	G	0.233	0.032	0.003	1.2e-24	292713	5.8e-23	0.91	C	G	0.2463	0.0182	0.0234	0.0069	0.0007618	41646	0.0234	0.2195
rs2889874	20	33715777	20q11.22	EDEM2/MYH7B	177	G	T	0.452	0.016	0.003	9.4e-10	292712	3.8e-09	0.731	T	G	0.5653	0.0165	-0.009	0.006	0.1332	41646	0.009	0.06341
rs1012167	20	39159119	20q12	MAFB	178	C	T	0.401	0.024	0.003	1.2e-19	292373	2.5e-18	0.541	T	C	0.6172	0.0234	-0.0245	0.006	4.702e-05	42212	0.0245	0.2864
rs753381	20	39797465	20q12	PLCG1	179	T	C	0.451	0.015	0.003	3.4e-09	297797	1.3e-08	0.031	T	C	0.4521	0.01	0.0018	0.0059	0.7543	42212	0.0018	0.508
rs6026449	20	57272617	20q13.32	STX16-NPEPL1/GNAS	180	C	T	0.627	0.017	0.003	2.5e-10	292375	1.1e-09	0.387	T	C	0.383	0.0155	-0.0012	0.0061	0.8392	42212	0.0012	0.6036
rs73143584	20	62445702	20q13.33	ZBTB46	181	A	G	0.11	0.029	0.004	1.8e-11	286584	9.6e-11	0.719	A	G	0.0971	0.0136	0.0068	0.0109	0.5324	40814	0.0068	0.7021
rs2229742	21	16339172	21q11.2	NRIP1	182	G	C	0.881	0.027	0.004	7.4e-11	297794	3.6e-10	0.095	C	G	0.1016	0.009	-0.0322	0.01	0.001319	42212	0.0322	0.8739
rs220193	21	43581308	21q22.3	UMODL1	183	A	G	0.225	0.021	0.003	4.1e-11	292712	2.1e-10	0.94	A	G	0.2377	0.0239	0.0027	0.007	0.6997	42212	0.0027	0.6395
rs134594	22	29468456	22q12.1	KREMEN1	184	C	T	0.351	0.017	0.003	5.8e-10	290627	2.4e-09	0.227	T	C	0.6498	0.0051	-0.0053	0.0062	0.3908	42212	0.0053	0.6698
rs41311445	22	42070374	22q13.2	NHP2L1/SREBF2	185	A	C	0.903	0.033	0.004	3.3e-13	289016	2.4e-12	0.024	A	C	0.9064	0.0089	0.0112	0.0118	0.3387	35718	0.0112	0.4134
rs7285579	22	46441980	22q13.31	LOC100271722	186	C	T	0.698	0.017	0.003	2.7e-09	290177	1e-08	0.23	T	C	0.2815	0.0205	-0.0168	0.0081	0.03737	35345	0.0168	0.2395
a Name of nearest gene followed by any additional genes that had functional evidence for potentially being the causal gene. As defined in Supplemental Table 5a of Warrington et al., 2019, from the GWAS of own birth weight
b Signal number of each of the 209 SNPs. As defined in Supplemental Table 5a of Warrington et al., 2019, from the GWAS of own birth weight.
c EAF = effect allele frequency; SE = standard error
d Allele1 = the first allele for this marker in the first file where it occurs
e Allele2 = the second allele for this marker in the first file where it occurs
f Freq1 = weighted average of frequency for allele 1 across all studies; FreqSE = corresponding standard error for allele frequency estimate
g Effect = overall estimated effect size for allele1; StdErr = overall standard error for effect size estimate
h AdjEffect = estimated effect size after alignment to effect allele in Warrington et al., 2019. If alleles were swapped, Effect * -1 was used to calculated AdjEffect.
i HetPVal = P-value for heterogeneity statistic

## Sheet: Supplementary_Table_2
Supplementary Table 2 - Genetic correlations with BW in twins. Traits are sorted by category and descending rg.
Trait	PMIDa	Category	rgb	SEc	zd	pe
Child birth weight (Horikoshi 2013)	23202124	Anthropometric	0.98	0.18	5.38	7.34e-08
UK Biobank birth weight (Field 20022)		Anthropometric	0.95	0.12	7.64	2.19e-14
Offspring birth weight (maternal effect) adjusted for offspring genotype	31043758	Anthropometric	0.92	0.13	6.88	6.15e-12
Own birth weight (Warrington 2019)	31043758	Anthropometric	0.92	0.13	7.03	2.07e-12
Birth weight (Horikoshi 2016)	27680694	Anthropometric	0.91	0.13	6.79	1.12e-11
Offspring birth weight (Warrington 2019)	31043758	Anthropometric	0.76	0.14	5.51	3.62e-08
Own birth weight (fetal effect) adjusted for maternal genotype	31043758	Anthropometric	0.69	0.12	5.71	1.11e-08
Child birth length	25281659	Anthropometric	0.57	0.13	4.21	2.52e-05
Extreme height	23563607	Anthropometric	0.38	0.1	3.92	8.92e-05
Height	20881960	Anthropometric	0.35	0.08	4.34	1.43e-05
Infant head circumference	22504419	Anthropometric	0.34	0.16	2.1	0.0358
Height; Females at age 10 and males at age 12	23449627	Anthropometric	0.33	0.12	2.73	0.0062
Hip circumference	25673412	Anthropometric	0.32	0.08	4.23	2.34e-05
Obesity class 3	23563607	Anthropometric	0.29	0.12	2.38	0.0173
Childhood obesity	22484627	Anthropometric	0.27	0.11	2.46	0.0141
Waist circumference	25673412	Anthropometric	0.26	0.07	3.56	0.0004
Overweight	23563607	Anthropometric	0.18	0.07	2.54	0.0112
Body mass index	20935630	Anthropometric	0.18	0.07	2.68	0.0074
Obesity class 2	23563607	Anthropometric	0.14	0.08	1.84	0.0652
Obesity class 1	23563607	Anthropometric	0.14	0.07	2.11	0.0352
Extreme bmi	23563607	Anthropometric	0.06	0.1	0.63	0.529
Difference in height between adolescence and adulthood; age 14	23449627	Anthropometric	0.05	0.17	0.31	0.756
Waist-to-hip ratio	25673412	Anthropometric	0.01	0.08	0.18	0.854
Sitting height ratio	25865494	Anthropometric	0.01	0.15	0.09	0.925
Difference in height between childhood and adulthood; age 8	23449627	Anthropometric	-0.02	0.15	-0.12	0.905
Extreme waist-to-hip ratio	23563607	Anthropometric	-0.16	0.16	-1.02	0.309
Crohns disease	26192919	Autoimmune	0.16	0.1	1.58	0.114
Rheumatoid Arthritis	24390342	Autoimmune	0.11	0.11	1.02	0.307
Inflammatory Bowel Disease (Euro)	26192919	Autoimmune	0.09	0.1	0.97	0.332
Ulcerative colitis	26192919	Autoimmune	0.08	0.11	0.7	0.483
Celiac disease	20190752	Autoimmune	0.07	0.15	0.46	0.646
Primary biliary cirrhosis	26394269	Autoimmune	0.01	0.12	0.05	0.961
Systemic lupus erythematosus	26502338	Autoimmune	-0.1	0.13	-0.77	0.44
Asthma	17611496	Autoimmune	-0.34	0.15	-2.25	0.0247
Intelligence	28530673	Cognitive	0.2	0.09	2.21	0.0268
Type 2 Diabetes	22885922	Glycemic	-0.02	0.1	-0.21	0.833
HOMA-Bf	20081858	Glycemic	-0.08	0.15	-0.51	0.609
HOMA-IRg	20081858	Glycemic	-0.09	0.17	-0.53	0.594
Fasting glucose main effect	22581228	Glycemic	-0.1	0.11	-0.94	0.349
Fasting insulin main effect	22581228	Glycemic	-0.11	0.14	-0.73	0.463
HbA1Ch	20858683	Glycemic	-0.23	0.14	-1.72	0.0846
Bipolar disorder	21926972	Psychiatric	0.13	0.1	1.31	0.189
Depressive symptoms	27089181	Psychiatric	0.13	0.09	1.39	0.163
PGCi cross-disorder analysis	23453885	Psychiatric	0.06	0.09	0.64	0.521
Autism spectrum disorder	0	Psychiatric	0.04	0.12	0.3	0.764
Subjective well being	27089181	Psychiatric	0.01	0.1	0.15	0.882
Major depressive disorder	22472876	Psychiatric	-0.1	0.15	-0.67	0.505
Anorexia Nervosa	24514567	Psychiatric	-0.13	0.08	-1.59	0.113
Number of children ever born	27798627	Reproductive	0.12	0.1	1.24	0.214
Age of first birth	27798627	Reproductive	0.08	0.08	1.01	0.313
Age at Menopause	26414677	Reproductive	0.01	0.1	0.08	0.936
Age at Menarche	25231870	Reproductive	-0.04	0.07	-0.59	0.552
Cigarettes smoked per day	20418890	Smoking behavior	0.23	0.18	1.28	0.202
Smoking Initiation	30617275	Smoking behavior	0.08	0.15	0.5	0.616
Former vs Current smoker	20418890	Smoking behavior	0.01	0.17	0.04	0.969
Age of smoking initiation	20418890	Smoking behavior	-0.03	0.19	-0.15	0.88
Ever vs never smoked	20418890	Smoking behavior	-0.06	0.11	-0.56	0.576
a PubMed reference number
b Genetic correlation
c Standard error of rg
d Z-score
e P-value
f Homeostatic model assessment of beta cell function
g Homeostatic model assessment of insulin resistance
h HemoglobinA1C
i Pyschiatric Genetics Consortium

## Sheet: Supplementary_Table_3
Supplementary Table 3 - Genotyping information per cohort
		Sample QCa		SNP QCa				Phasing and Imputation
Cohort	Genotyping Arrays	Call Rate	Additional Filters	Call Rate	HWEb	MAFc	Additional Filters	Reference Panel(s)	Imputation Software
AVERA	Illumina GSA	0.95	Gender mismatches, Relatedness, Heterozygosity Plink -0.10 <= F >= 0.10	0.95	p<10-4	<0.10	NA	1000GP3	MINIMAC3
CATSS	Illumina Infinium PsychArray-24 BeadChip	0.98	Heterozygosity F> +/-0.2, >6sd excessive relatedness, sex violations, non-European (>6sd from mean of the first two principal components in 1000GP3)	0.98	p<10-6	<0.01	Markers showing discordances among 37 cross-batch duplicate samples, markers with more than one discordant genotype among 84 pairs of MZ twins, y chromosome and mitochondrial markers with poor variant calling, markers associated with genotyping batch p<5x10-8.	1000GP3	MINIMAC3
DTR	Illumina Infinium PsychArray	0.99	Gender mismatch, relatedness	0.98	p<10-6	<0.05	NA	1000GP3	IMPUTE2 version 2.3.2
FinnTwin	Illumina Human670-QuadCustom v1.0 A, Human610-Quad v1.0B, HumanCoreExome-12 v1.0B, v1.1A, HumanCoreExome-24 v1.0A	0.95	Gender mismatches, Heterozygosity PLINK -0.03 < F < 0.05	0.95	p<10-6	<0.01	MDS PCA outlier exclusions	1000GP3	MINIMAC3
NTR	Perlegen Affymetrix, Affymetrix 6.0, Affymetrix Axiom, Illumina 660K, Illumina 1M, Illumina GSA, GoNL Sequence platform	0.9	Gender mismatches, Relatedness, Heterozygosity Plink -0.10 <= F >= 0.10	0.95	p<10-5	<0.01	Mendel error => 20, Palindromic SNPs with MAF .40-.50	1000GP3	MINIMAC3
QIMR	Illumina 317K, 370K, 610K, 660K, CoreExome, PyschArray, Omni2.5	0.97	Gender mismatches, sample mixups (if not able to be corrected)	0.95	p<10-6	<0.01	Mean GC score < 0.7, one distinct genotype	1000GP3	MINIMAC3
TEDS	AffymetrixGeneChip 6.0, HumanOmniExpressExome-8v1.2	0.99	Gender mismatches, relatedness, heterozygosity, non-European ancestry	0.98	p<10-5	<0.01	Association with platform, batch, or plate if p<10-3	HRC r1	MINIMAC3
UKB	UK BiLEVE Array by Affymetrix, the Applied Biosystems UK Biobank Axiom Array	0.95	Relatedness, non-UK ancestry, gender mismatches	0.95	p<10-6	<0.005	Association with platform, batch, or plate if p<10-12, Difference of >= .1 MAF compared to MAF in UK10K	1000GP3 + UK10K	IMPUTE2
a Quality control
b Hardy-Weinberg equilibrium
c Minor allele frequency

## Sheet: Supplementary_Table_4
Supplementary Table 4 - Ethics statements, funding, and acknowledgements.
Cohort	Ethics Statement	Funding	Acknowledgments
AVERA	The study was approved by the Avera Institutional Review Board and the Avera Department of Human Subject's protection.	The Avera Twin Register is supported by Avera Health, Avera McKennan Hospital and Avera Institute for Human Genetics. The collaboration between the Netherlands and the Avera Twin Regsiter arose through NIHM Grant: 1RC2MH089995-01: Genomics of Developmental Trajectories in Twins.	We would like to extend our gratitude to all of the enrolled participants of the Avera Twin Register.
CATSS	The study is approved by the Regional Ethical Review Board in Stockholm, Sweden and all participants gave informed consent.	CATSS is part of the Swedish Twin Registry which is managed by Karolinska Institutet and receives funding through the Swedish Research Council under the grant no 2017-00641.	We wish to thank the Biobank at Karolinska Institutet for professional biobank service. The local computations and data handling were enabled by resources provided by the Swedish National Infrastructure for Computing (SNIC) at Uppmax partially funded by the Swedish Research Council through grant agreement no. 2018-05973
DTR	Written informed consents were obtained from all participants. Collection and use of biological material and survey information were approved by the Regional Scientific Ethical Committees for Southern Denmark, and the study was approved by the Danish Data Protection Agency.	The DTR data collection is supported by grants from The National Program for Research Infrastructure 2007 from the Danish Agency for Science, Technology and Innovation and the US National Institutes of Health (P01 AG08761). Genotyping was supported by NIH R01 AG037985 (Pedersen).	Genotyping was conducted by the SNP&SEQ Technology Platform, Science for Life Laboratory, Uppsala, Sweden (http://snpseq.medsci.uu.se/genotyping/snp-services/).
FinnTwin	The FTC data collection has been approved by the ethics committees of the University of Helsinki (113/E3/01 and 346/E0/05) and Helsinki University Central Hospital (270/13/03/01/2008 and 154/13/03/00/2011). Written informed consent was provided by the participants before the sample collection.	Phenotyping and genotyping of the Finnish twin cohorts was supported by the Academy of Finland Center of Excellence in Complex Disease Genetics (grants 213506, 129680), the Academy of Finland (grants 10049, 205585, 118555, 141054, 265240, 263278 and 264146 to J. Kaprio), National Institute of Alcohol Abuse and Alcoholism (grants AA-12502, AA-00145, and AA-09203 to R. J. Rose and AA15416 and K02AA…	We warmly thank the participating twin pairs for their contribution. Anja Happola is acknowledged for her valuable contribution in recruitment and data collection.
NTR	The study was approved by the Central Ethics Committee on Research Involving Human Subjects of the VU University Medical Centre, Amsterdam, an Institutional Review Board certified by the US Office of Human Research Protections (IRB number IRB00002991 under Federal-wide Assurance - FWA00017598; IRB/institute codes, NTR 03-0180).	Funding was provided by ZonMw (Grant Nos. 904-61-090, 985-10-002, 912-10-020, 904-61-193, 480-04-004, 463-06-001, 451-04-034, 400-05-717, 016-115-035, 481-08-011 and 056-32-010), Nederlandse Organisatie voor Wetenschappelijk Onderzoek (Grant Nos. Addiction-31160008, NWO-Middelgroot-911-09-032, OCW_NWO Gravity program –024.001.003, NWO-Groot 480-15-001/674, NWO-56-464-14192), Centre for Medical Sy…	We would like to thank all members of twin families registered with the Netherlands Twin Register for their continued support of scientific research.
QIMR	The study was approved by the QIMR Human Research Ethics Committee.	Funding for data collection and/or genotyping was provided by the Australian National Health and Medical Research Council (NHMRC); the Australian Research Council (ARC); the FP-5 GenomEUtwin Project; the US National Institutes of Health (NIH); and the Center for Inherited Disease Research (CIDR; Baltimore, MD, USA).	We thank the twins for their cooperation.
TEDS	The study was approved by King's College London Ethics Committee (PNM/09/10-104 Twins Early Development Study).	TEDS is supported by a program grant to RP from the UK Medical Research Council (MR/M021475/1 and previously G0901245), with additional support from the US National Institutes of Health (AG046938). The research leading to these results has also received funding from the European Research Council under the European Union's Seventh Framework Programme (FP7/2007-2013)/ grant agreement n° 602768 and …	We gratefully acknowledge the ongoing contribution of the participants in the Twins Early Development Study (TEDS) and their families.
UKB			This research has been conducted using the UK Biobank Resource under Application Number 25472.
